# Supplementary material for: Characterization of the CRISPR1-Cas array and its subtyping potential in Enterococcus faecalis from Malaysia
Source: Access Microbiol. 2026 Jan 30;8(1):001070.v3. doi: 10.1099/acmi.0.001070.v3 (PMC12859217; doi:10.1099/acmi.0.001070.v3)
Supplement: Uncited Supplementary Material 2. [file acmi-8-01070-s002.xlsx]

## Sheet: Title
Supplementary Material - 2
	Characterization of the CRISPR1-Cas array and its subtyping potential in Enterococcus faecalis from Malaysia
	Jia Qi Beh1, Nazmul Hasan Muzahid1, Jar Hui Mar1, Calvin Bok Sun Goh1, Marie Andrea Laetitia Huët1, Shu Yong Lim2, Sadequr Rahman1,2*
	1School of Science, Monash University Malaysia, 47500, Bandar Sunway, Selangor Darul Ehsan, Malaysia
	2Genomics Facility, Monash University Malaysia, 47500, Bandar Sunway, Selangor Darul Ehsan, Malaysia
	Corresponding author:
	Nazmul Hasan Muzahid; Email: nazmul.muzahid26@gmail.com
	Sadequr Rahman; Email: sadequr.rahman@monash.edu

## Sheet: Primer sequences
Table 1 Primers used in PCR amplification of CRISPR1-cas9, CRISPR3-cas9, along with CRISPR1 and CRISPR2 arrays. Primers used for all amplifications were sourced from Palmer & Gilmore (2010), except for primer pairs used for CRISPR1 array.
Primers	Primer sequence (5’  3’)		Amplicon size (bp)	Annealing temperature (°C)
CRISPR1-cas9 Forward	CAGAAGACTATCAGTTGGTG	783		50
CRISPR1-cas9 Reverse	CCTTCTAAATCTTCTTCATAG
EF0672 – EF0673 Forward	GCGATGTTAGCTGATACAAC	315		57
EF0672 – EF0673 Reverse	CGAATATGCCTGTGGTGAAA
CRISPR3-cas9 Forward	GCTGAATCTGTGAAGTTACTC	258		56
CRISPR3-cas9 Reverse	CTGTTTTGTTCACCGTTGGAT
EF1760 – EF1759 Forward	GATCACTAGGTTCAGTTATTTC	224		53
EF1760 – EF1759 Reverse	CATCGATTCATTATTCCTCCAA
CRISPR1 array Forward	GGGTGGTCCAGAACAGATTCC		Variable	50
CRISPR1 array Reverse	TCGTAATCGCATCACTTGCT
CRISPR2 array Forward	CTGGCTCGCTGTTACAGCT		Variable	58
CRISPR2 array Reverse	GCCAATGTTACAATATCAAACA
Primers used for all amplifications were sourced from Palmer & Gilmore (2010), except for primer pairs used for CRISPR1 array.

## Sheet: AST
Isolates	Zone of inhibition, in diameter (mm)
	F300	C30	CIP5	E15	P10	TE30	LZD30	S300	CN120	VA30
C12	22 (S)	6(R)	6(R)	15(I)	15(S)	25(S)	14(R)	6 (R)	6 (R)	16 (I)
C29	25 (S)	22 (S)	22 (S)	17 (I)	16 (S)	30 (S)	25 (S)	21 (S)	20 (S)	17 (S)
C34	25 (S)	24 (S)	21 (S)	20 (I)	18 (S)	30 (S)	21 (I)	18 (S)	20 (S)	18 (S)
C59	25 (S)	24 (S)	22 (S)	20 (I)	22 (S)	27 (S)	6 (R)	22 (S)	22 (S)	18 (S)
C63-1	26 (S)	24 (S)	22 (S)	20 (I)	19 (S)	29 (S)	25 (S)	21 (S)	21 (S)	17 (S)
C63-2	20 (S)	20 (S)	19 (I)	18 (I)	21 (S)	22 (S)	24 (S)	16 (S)	19 (S)	17 (S)
C74	25 (S)	24 (S)	22 (S)	20 (I)	21 (S)	30 (S)	24 (S)	23 (S)	23 (S)	18 (S)
C90	23 (S)	21 (S)	18 (I)	25 (S)	21 (S)	24 (S)	24 (S)	15 (S)	17 (S)	17 (S)
C104	22 (S)	20 (S)	18 (I)	22 (I)	21 (S)	21 (S)	23 (S)	15 (S)	18 (S)	17 (S)
C107	22 (S)	19 (S)	18 (I)	23 (S)	21 (S)	22 (S)	24 (S)	16 (S)	20 (S)	17 (S)
C108	26 (S)	11 (R)	25 (S)	6 (R)	19 (S)	8 (R)	25 (S)	20 (S)	22 (S)	18 (S)
C113	27 (S)	14 (I)	25 (S)	6 (R)	18 (S)	9 (R)	25 (S)	21 (S)	21 (S)	18 (S)
C119	25 (S)	23 (S)	20 (I)	20 (I)	18 (S)	29 (S)	28 (S)	21 (S)	23 (S)	19 (S)
C126	26 (S)	21 (S)	21 (S)	20 (I)	20 (S)	30 (S)	27 (S)	23 (S)	23 (S)	18 (S)
C127	25 (S)	11 (R)	20 (I)	6 (R)	18 (S)	8 (R)	26 (S)	22 (S)	22 (S)	18 (S)
C157	21 (S)	23 (S)	16 (I)	16 (I)	18 (S)	11 (R)	6 (R)	21 (S)	21 (S)	16 (I)
C195	27 (S)	25 (S)	24 (S)	19 (I)	16 (S)	33 (S)	30 (S)	23 (S)	25 (S)	18 (S)
C196	24 (S)	24 (S)	21 (S)	21 (I)	16 (S)	20 (S)	27 (S)	24 (S)	23 (S)	17 (S)
C201	26 (S)	24 (S)	21 (S)	20 (I)	16 (S)	30 (S)	29 (S)	23 (S)	24 (S)	18 (S)
EBC10-1	23 (S)	18 (S)	19 (I)	6 (R)	22 (S)	6 (R)	25 (S)	18 (S)	21 (S)	16 (I)
EBC10-3	18 (S)	21 (S)	21 (S)	19 (I)	20 (S)	6 (R)	25 (S)	22 (S)	25 (S)	17 (S)
EBFW30	22 (S)	11 (R)	10 (R)	6 (R)	19 (S)	8 (R)	25 (S)	6 (R)	20 (S)	17 (S)
EBM6	23 (S)	22 (S)	21 (S)	26 (S)	18 (S)	6 (R)	27 (S)	20 (S)	22 (S)	18 (S)
ECC16	25 (S)	8 (R)	22 (S)	6 (R)	16 (S)	9 (R)	24 (S)	19 (S)	6 (R)	18 (S)
ECR1	25 (S)	25 (S)	24 (S)	25 (S)	14 (R)	30 (S)	27 (S)	21 (S)	21 (S)	16 (I)
H11221	22 (S)	20 (S)	19 (I)	23 (S)	22 (S)	23 (S)	24 (S)	15 (S)	18 (S)	16 (I)

## Sheet: CRISPR1 spacers
	Isolate	Spacer sequences	Spacer dictionary
SL	Segamat isolates
1	C12	GGTGGTGGCACTGGTTTTACCGGATCTTCG	11		Ancestral spacer (AS) sequences highlighted in pink and AS genotype in bold.
		CTTTTGACACGGAAGGGCTTCAAAAATTTT	10
		CAATCCTGTCACAATCGCCGTTGCAAAGGC	9
		AAAGAAACAAGACTTCACGCCAAACTCAGT	8
		GCTATGGTGCCAGACGAGGTGGCATTTAGT	1
2	C34	GGTGGTGGCACTGGTTTTACCGGATCTTCG	11
		CTTTTGACACGGAAGGGCTTCAAAAATTTT	10
		CAATCCTGTCACAATCGCCGTTGCAAAGGC	9
		GCTATGGTGCCAGACGAGGTGGCATTTAGT	1
3	C90	CTCTACCTCTAATACTTTTCCTGTATATTC	16
		ATATCCGATAGAATAAGTAGGTCTAAGTGC	15
		CCTTAGGCCATTTGTTGCACATCACTTTGA	14
		TGAATGTAAGTCCATTCTTCCTCTGATAAT	13
		ATACCACGTTTGCGCATAGGTTTGTCTTTC	12
		CAATGTAAATGCTCATTATGATTTACATAT	2
4	C104	CTCTACCTCTAATACTTTTCCTGTATATTC	16
		ATATCCGATAGAATAAGTAGGTCTAAGTGC	15
		CCTTAGGCCATTTGTTGCACATCACTTTGA	14
		TGAATGTAAGTCCATTCTTCCTCTGATAAT	13
		ATACCACGTTTGCGCATAGGTTTGTCTTTC	12
		CAATGTAAATGCTCATTATGATTTACATAT	2
5	C107	CTCTACCTCTAATACTTTTCCTGTATATTC	16
		ATATCCGATAGAATAAGTAGGTCTAAGTGC	15
		CCTTAGGCCATTTGTTGCACATCACTTTGA	14
		TGAATGTAAGTCCATTCTTCCTCTGATAAT	13
		ATACCACGTTTGCGCATAGGTTTGTCTTTC	12
		CAATGTAAATGCTCATTATGATTTACATAT	2
6	C119	TGCCACAAAAGCAATAACAACGATAATAA	41
		CGATTAGTTGTTCTGGAATAGGTTCGGTA	40
		TCAGAAAAACCAAGTCCCATCGCTTTGAG	39
		GTAAAGTTGGCTTGTGTGCTTTATAAGCT	38
		AAAAGTGGGGACTGCGGGAACCGGTGGAT	3
7	C201	AATGTCGTCAAAGATGAGCTTAAATCAGTT	4
8	EBC10-1	TAAGCAGCTTATGCCACTTACTGGCGTGAC	37
		TTGTGTTTCGGTTTCAGGAACTTCGGCATC	36
		ACACTGCTAAACGACTTGGCAAAGAGTTAT	35
		CGTACTCACAAACAACGTTGCGACATATTA	34
		TTTGCTGATAAAAATATTATAACAGAAATG	33
		CTATAGAATGGTAGTAGGTACCGACGCTAA	32
		TTAAACGTTCTATTCCCATTCGTTCCGACT	5
9	EBC10-3	AAATGACTTTTTGAAATGGTCGTCTGCTTC	44
		TTGCTTGTTCAACATTTCAATCACTTCTTG	43
		AGGTATTAAGTTCAACGTTTACCAGACTTT	42
		CAATGTAATTGCTCATTATGATTTACATAT	6
10	EBM6	ACGAAAAAATACTAAATGACGCACAGAAGT	58
		TAAAAATTCCGCTGTCTATGCTTAATTCCA	57
		CAGGTGAAATATCATAGTTTACCTTCCTGT	56
		TTCTTAATCTTCATCGCTTTCACCTAATGT	55
		TCGATATAAGCATTTTGTATCGTCCAATGT	54
		TCTTTACCTTCTGTGAAAAATGGTTCCTGT	53
		TGCGAATCTTTGGCATTCTATCACGAAGCT	52
		AGTTAGAGCCGCTTAGATTCTTAGAGAAGC	51
		ACGTGCAACATTATACGCTGCCGACTTATT	50
		GACATGGTAGCGATGAACGATTGCAACAGA	49
		ATCTTCACCATTGAAAGCACCTTCTTTGTA	48
		TTTTACAATATGAACAACGAATTAACCTAT	47
		TCGTAAAAATTTATATCGCATTGAAAATAG	46
		GCAATATCTTGGTACGTCATTCAAGGTTGC	45
		TTGCGGTATTATTCGTAGGTTTGCTTTTTT	7
11	ECR1	TCCCGGTGGGTCGGTTGGTGACCCGGTGAA	31
		GTATTATCGAACGTGTGCATATTTTCTTGT	30
		TTCACCTGTTTCTTCATCGAATGAGTTATA	29
		CCCGTTTTTCTTACTGGCAGGAAGTTGTTG	28
		TTCTCCCTCACGTGTAATGCGTGACGAAGT	27
		GTAAATTTCTAGTGAGCGTTTTTGGTTTTC	26
		TTAAACGTTCTATTCCCATTCGTTCCGACT	5
12	H11221	AAAACTTTTGCGGATCATACATAGCTGAATA	25
		GAGTTCTTGGTGGGTAGATATTTAATTTTA	24
		GCGTTGGCACGCCTTTACCGAAAGAACCAT	23
		CGTTACGAAATTTAGGAATTGACCACAAAG	22
		CGGCAAACCATAATATTTGTACGTGTCTTT	21
		CATCTCGTATAATGCGCTATAGTTACCTTG	20
		TGGAACTAACTAGAAAAGGTATGGAGTTCT	19
		AAAAGTCAGAGCTCTTTATAGTCAAATGGT	18
		ATCCATATGATTATTTAGATGCAGATTACG	17
		CAATGTAAATGCTCATTATGATTTACATAT	2
SL	RefSeq genomes
1	TH4125	ACTGCTCATTCGTTTTCTCCTCCTAACACGCT	65
		CAGCGCCGGAAAAGTAGCAAGCCCCACAGT	64
		ACGTGCCTTCAAATCCAAAAAAGGTTTGTT	63
		TGTTTTAAATTCATACATAACGAAACATGT	62
		TTAGAAAAGACGTGACAGAGCAAACAGCGC	61
		AGGTACAATTTATGGATTGTCACATGTCAT	60
		TGATGAAAACCGATGGTATTTACTTTCACA	59
		TCTAATGAGCATTCATTACATATGTAGAAC	8
2	JY32	TCTAATGAGCATTCATTACATATGTAGAAC	8
		CTCGTTAGAATGCCCTTCACAGCTGTTAAA	66
		TGATGAAAACCGATGGTATTTACTTTCACA	59
		AGGTACAATTTATGGATTGTCACATGTCAT	60
		TTAGAAAAGACGTGACAGAGCAAACAGCGC	61
		TGTTTTAAATTCATACATAACGAAACATGT	62
		ACGTGCCTTCAAATCCAAAAAAGGTTTGTT	63
		CAGCGCCGGAAAAGTAGCAAGCCCCACAGT	64
		ACTGCTCATTCGTTTTCTCCTCCTAACACGCT	65
3	133170041-3	CAATGTAAATGCTCATTATGATTTACATAT	2
		TCATAGCAGACCAACCTGCTCCATCGCTTG	67
		TGGGGCTAAAGGTGTAGCACATCAAGTTTC	68
		AAAGAAATGGACACATTACACAACGCTTTC	69
		GATTGGTAAGATTACATGACCTTTAGTACG	70
		TAAAGCAGCTTCTAAAACAGAAGGTGAAAT	71
		GCGAGAAAAAACGTATGGTGGAAATTGTTG	72
		GTTTTCATTTAAGTAGTGCGCTTGATATGC	73
		GCACACACACGCTACTCACAGGCATTATAG	74
		TGGCTTGTTGTTACGTGTATTACAGACGGG	75
		ACACCTTTAAAAATATGAGTATAGTTTTCT	76
		AAAAACATCCTGCATCTTTTCTAAGTTATC	77
4	HA-1	TCTAATGAGCATTCATTACATATGTAGAAC	8
		CTCGTTAGAATGCCCTTCACAGCTGTTAAA	66
		TGATGAAAACCGATGGTATTTACTTTCACA	59
		AGGTACAATTTATGGATTGTCACATGTCAT	60
		TTAGAAAAGACGTGACAGAGCAAACAGCGC	61
		TGTTTTAAATTCATACATAACGAAACATGT	62
		ACGTGCCTTCAAATCCAAAAAAGGTTTGTT	63
		CAGCGCCGGAAAAGTAGCAAGCCCCACAGT	64
		ACTGCTCATTCGTTTTCTCCTCCTAACACGCT	65
5	NCTC8732	ATCCCTCTGTACATATCAGAATATGGATCC	80
		TGCAGACTTTGGTGGTGCTGGTCGAAGCAT	79
		CGAAGCACGATTGATATTAGCGCAACTATC	78
		TGGCTTGTTGTTACGTGTATTACAGACGGG	75
		GCACACACACGCTACTCACAGGCATTATAG	74
		TCATAGCAGACCAACCTGCTCCATCGCTTG	67
		CAATGTAAATGCTCATTATGATTTACATAT	2
6	FDAARGOS_338	CAATGTAAATGCTCATTATGATTTACATAT	2
		TCATAGCAGACCAACCTGCTCCATCGCTTG	67
		ATCAGTTGTCGGGAAATTGCCGGAGCGTGG	81
		GTGCAACAAAAGAATATTGTTGTCAATGGT	82
		GCACACACACGCTACTCACAGGCATTATAG	74
		TGGCTTGTTGTTACGTGTATTACAGACGGG	75
		CGAAGCACGATTGATATTAGCGCAACTATC	78
		TGCAGACTTTGGTGGTGCTGGTCGAAGCAT	79
		ATCCCTCTGTACATATCAGAATATGGATCC	80
7	L15	ACTGCTCATTCGTTTTCTCCTCCTAACACGCT	65
		CAGCGCCGGAAAAGTAGCAAGCCCCACAGT	64
		ACGTGCCTTCAAATCCAAAAAAGGTTTGTT	63
		TGTTTTAAATTCATACATAACGAAACATGT	62
		TTAGAAAAGACGTGACAGAGCAAACAGCGC	61
		CTCGTTAGAATGCCCTTCACAGCTGTTAAA	66
		TCTAATGAGCATTCATTACATATGTAGAAC	8
8	FDAARGOS_611	CAATGTAAATGCTCATTATGATTTACATAT	2
		TAAAAACAAGACGAAATGAGGAAATTAACA	83
		TGGGGCTAAAGGTGTAGCACATCAAGTTTC	68
		TTCAAGAAAGCTATGGAAGTTCTGAAGCAA	84
		ATCAGTTGTCGGGAAATTGCCGGAGCGTGG	81
		GTGCAACAAAAGAATATTGTTGTCAATGGT	82
		AAAGAAATGGACACATTACACAACGCTTTC	69
		GATTGGTAAGATTACATGATCTTTAGTACG	85
		TAAAGCAGCTTCTAAAACAGAAGGTGAAAT	71
9	L8	ACTGCTCATTCGTTTTCTCCTCCTAACACGCT	65
		CAGCGCCGGAAAAGTAGCAAGCCCCACAGT	64
		ACGTGCCTTCAAATCCAAAAAAGGTTTGTT	63
		TGTTTTAAATTCATACATAACGAAACATGT	62
		TTAGAAAAGACGTGACAGAGCAAACAGCGC	61
		AGGTACAATTTATGGATTGTCACATGTCAT	60
		TGATGAAAACCGATGGTATTTACTTTCACA	59
		CTCGTTAGAATGCCCTTCACAGCTGTTAAA	66
		TCTAATGAGCATTCATTACATATGTAGAAC	8
10	CVM_N60443F	TGCTTGTAATTTTTGCCCTAATGCTTCTTT	93
		ATTTCTTCTAAAATACCCCCACCATTCTAC	92
		GGAGGAAAAAAATGAAAATTAAACGACATG	91
		ACACTTTTCCAGAGTTTGACCAAGCTTTAT	90
		GTTTAGCAAGTCACTTTTTAGCAGTGGGAA	89
		TGGCTTGTTGTTACGTGTATTACAGACGGG	75
		GAAAAAAAGACTAGGAATTAACCTAGTCTT	88
		GTTTGAAATTGTAAAAGATGTACCAGAAAA	87
		CACTTTTAGCAGACTTGCTATAAAGCTTTT	86
		GTTTTCATTTAAGTAGTGCGCTTGATATGC	73
		GCGAGAAAAAACGTATGGTGGAAATTGTTG	72
		TAAAGCAGCTTCTAAAACAGAAGGTGAAAT	71
		GATTGGTAAGATTACATGACCTTTAGTACG	70
		AAAGAAATGGACACATTACACAACGCTTTC	69
		GTGCAACAAAAGAATATTGTTGTCAATGGT	82
		ATCAGTTGTCGGGAAATTGCCGGAGCGTGG	81
		TTCAAGAAAGCTATGGAAGTTCTGAAGCAA	84
		TGGGGCTAAAGGTGTAGCACATCAAGTTTC	68
		TAAAAACAAGACGAAATGAGGAAATTAACA	83
		CAATGTAAATGCTCATTATGATTTACATAT	2
11	NCTC8745	TGACAACATTGTAATTGAGAACGCACGTAT	97
		AACTATTGTCCGTTTTGCGGGAAAGAAGTT	96
		TGATGATGCACAGCAAAACACATTTAAGAT	95
		AGCTTTAAGCTCCTTCAAGACTTTCTCTTT	94
		TGGCTTGTTGTTACGTGTATTACAGACGGG	75
		GCACACACACGCTACTCACAGGCATTATAG	74
		TCATAGCAGACCAACCTGCTCCATCGCTTG	67
		CAATGTAAATGCTCATTATGATTTACATAT	2
12	L12	ACTGCTCATTCGTTTTCTCCTCCTAACACGCT	65
		CAGCGCCGGAAAAGTAGCAAGCCCCACAGT	64
		ACGTGCCTTCAAATCCAAAAAAGGTTTGTT	63
		TGTTTTAAATTCATACATAACGAAACATGT	62
		TTAGAAAAGACGTGACAGAGCAAACAGCGC	61
		AGGTACAATTTATGGATTGTCACATGTCAT	60
		TGATGAAAACCGATGGTATTTACTTTCACA	59
		CTCGTTAGAATGCCCTTCACAGCTGTTAAA	66
		TCTAATGAGCATTCATTACATATGTAGAAC	8
13	D32	GCACACACACGCTACTCACAGGCATTATAG	74
		GTTTTCATTTAAGTAGTGCGCTTGATATGC	73
		GTGCAACAAAAGAATATTGTTGTCAATGGT	82
		ATCAGTTGTCGGGAAATTGCCGGAGCGTGG	81
		TTCAAGAAAGCTATGGAAGTTCTGAAGCAA	84
		TGGGGCTAAAGGTGTAGCACATCAAGTTTC	68
		TAAAACAAGACGAAATGAGGAAATTAACA	98
		TCATAGCAGACCAACCTGCTCCATCGCTTG	67
		CAATGTAAATGCTCATTATGATTTACATAT	2
14	OG1RF	TTTGCCACTTGCGAGCTTCACCAGAGCTAT	104
		TAGGTTTCAAGTGTGAATAGGTACGGTCTT	103
		TATAAATTCTACCCCCATGTTATAAAACGG	102
		TTTAGGTAGTTTTTTAACGCACTTACTTCT	101
		TGCCGTCGGAACCGTCCCGACTTCCTAACA	100
		ATTTTGAGACATGGTCGTTTCGTTTTGAAT	99
		TCTAATGAGCATTCATTACATATGTAGAAC	8

## Sheet: CRISPR2 spacers
	Isolate	Spacer sequences	Spacer dictionary
SL	Segamat isolates
1	C12	GGTAAAAAGATGGCTTCCTCTAAAGTTCAT	21		Ancestral spacer (AS) sequences highlighted in pink and AS genotype in bold.
		TTATGGCAAAGGGATCAGCATTTCAGAAGT	20
		GATTGATCCAGGTTTGCCTCAACACCAAAC	19
		CATCAAATTGAACAAAGTTCATCATGGACA	18
		ATGTTGAAGTAGAGCGTGATGCAATCCTAA	17
		TGGGTTGACTAAAGAGCCGTCAAAAGTTTT	37
		TCAAGAAATTGCATTAAGTTCAAAAAATTT	1
2	C29	AAACTTCCGCATAGGTATCTTTTCTTACCT	24
		AACATGGTAAGAAGTACCAAACACGTATGA	23
		AACAAACCCTTGTTCAGCATAATGACTATA	22
		AAACTTTTTTGATTTGGCTTTTTCTCCCCT	2
3	C34	CAATTTAAATTAGCGTATATGATGATTAGC	27
		GCTAATTTAAAGGCAAAGGCAAGAATAGAA	26
		TGGTGAAGATGTTGATTCTGGATTATCAAA	25
		TGGGTTGACTAAAGAGCCGTCAAAAGTTTT	37
		TCAAGAAATTGCATTAAGTTCAAAAAATTT	1
4	C59	TCATTATACCCGAATAACACGCCTTTAAGT	30
		TCATTATACCCGAATAACACGCCTTTAAGT	30
		CAAAGCGTTCTGGTTATCGTCTCAGAATAG	29
		GACTGCTATCACGAGCGCTTTACATATATT	28
		CCAAGTTGGTACGATTACTCAAAAATTAGA	3
5	C63-1	GGGATTTACAATAACTTCGCTACCATCTTC	35
		TAAGCATTTTTTTGATGTGTAATACTTATC	34
		TTCCAAAATTTAGAACAAGAAAAAAAGACC	33
		GCATTTTTGTAGTTCTTACTATTCTTGCTT	32
		TCGACCGTCCCATGTTGGAGCTCCAATCAA	31
		AAACTTTTTTGATTTGGCTTTTTCTCCCCT	2
6	C63-2	TTTTAAAATTCCATTGAAAGGCGATATGCA	36
		GCTAAAAAAGTAAGTGCAGCATTTACAGCT	16
7	C74	GTTTCGGCAAGGCGAACCCTGGTATTTGGT	4
8	C90	TGAAGGGTATGGAATAGATACCTTCACGCT	38
		AAACTTTTTTGATTTGGCTTTTTCTCCCTT	5
9	C104	TGAAGGGTATGGAATAGATACCTTCACGCT	38
		AAACTTTTTTGATTTGGCTTTTTCTCCCTT	5
10	C107	TGAAGGGTATGGAATAGATACCTTCACGCT	38
		AAACTTTTTTGATTTGGCTTTTTCTCCCTT	5
11	C108	ATGAACCGAAAGTTACGCATACTGTTAGCA	41
		AGCTGCTGTAGACGGTCTTTTGCTTTTAAT	40
		CGTTCAATTTCTGATAAATCAGTAATTTCT	39
		ACCAGAAAGAGTTTTACGATACTATGATGA	6
12	C113	ATGAACCGAAAGTTACGCATACTGTTAGCA	41
		AGCTGCTGTAGACGGTCTTTTGCTTTTAAT	40
		CGTTCAATTTCTGATAAATCAGTAATTTCT	39
		ACCAGAAAGAGTTTTACGATACTATGATGA	6
13	C119	TTTGGCTTACGCTTATCGAGTAGTTGTTGT	43
		GGCAACAAGTAAGAAGCGTGTACACTATTA	42
		AAACTTTTTTGATTTGGCTTTTTCTCCCCT	2
14	C126	ATAACTACTCGATTCCCTTTGTTTTCCTC	51
		CCAACAATTCAGGAGGAAACCTTCTTCAG	50
		TCGTATATTTGTTCAAAATGTAAAGAACT	49
		AATGAAGGGCTTGTTAGTGTCTAAAGTTT	48
		AAAATTTACCAGATGATGTGAAACAATTT	47
		TCAAGCTTGAGCATTTCGTTCTTCTTGAT	46
		AGAACTGGGAACCCTCCGAGCCGGTACCC	45
		TTCTTCTTCAGGCAATAAATCATCTTTTA	44
		GATGGCTATGACTTTGGTTATTATGCTGC	7
15	C127	ATGAACCGAAAGTTACGCATACTGTTAGCA	41
		AGCTGCTGTAGACGGTCTTTTGCTTTTAAT	40
		CGTTCAATTTCTGATAAATCAGTAATTTCT	39
		ACCAGAAAGAGTTTTACGATACTATGATGA	6
16	C157	TGCACCGTCAACGTATGTTGGGAGCTCGTA	55
		AGCAAAAGAAGAAAAGAAAACAAAAGTTGC	54
		TGGTGAAGATGTTGATTCTGGATTATCAAA	25
		CACTTCCCAAATAGAAAGGACGATGAAACA	53
		CTAATGTCAAAACAGCAGCTACATTTCTCC	52
		TGGGTTGACTAAAGAGCCGTCAAAAGTTTT	37
		TCAAGAAATTGCATTAAGTTCAAAAAATTT	1
17	C195	AGCCTTGCGGACACTGTTCGGACACCTTTC	57
		CAATTACAATTCCAATAGGTGAAGCAATAA	56
		ACCAGAAAGAGTTTTACGATACTATGATGA	6
18	C196	TTGCCAATGGTTGACCTTATCAACTTACAC	58
		GCTAATTTAAAGGCAAAGGCAAGAATAGAA	26
		CACTTCCCAAATAGAAAGGACGATGAAACA	53
		CTAATGTCAAAACAGCAGCTACATTTCTCC	52
		TGGGTTGACTAAAGAGCCGTCAAAAGTTTT	37
		TCAAGAAATTGCATTAAGTTCAAAAAATTT	1
19	C201	TTTCGATATCAATTCTACACGTGGTGATTA	66
		ACATAAATTTCACGCTTAGTCAATGCTAAT	65
		GTCTTTTTTCGTATAGTACACGTATGCCCA	64
		ATTTCAATTTGAATGCAAGTTTTGACTTGT	63
		TTGATCATTAACAAGGAGTTGCGCAATATT	62
		CCTGGTTTAACAACCAATGGCCAGTCGCAC	61
		TTCAACTTTAGAGATAATAACGTAATCTGA	60
		ACACTAACAGAATGGGGATTGTTGAGCTTG	59
		CATATTGGGAACAATTAGGATATATGAGAA	8
20	EBC10-1	ATTAATGTATTTGTTCCCTTTTATGCAAGA	70
		AGCTGCTGTAGACGGTCTTTTGCTTTTAAT	40
		AAACTTTTTTCTACCGTCTAGCCCACGTCAC	69
		TCTAGAAGAATATAGAGCTACTAAAAACAA	68
		AAATCCGCGTGATGTTATTAATTTTTAGAA	67
		CAATTACAATTCCAATAGGTGAAGCAATAA	56
		ACCAGAAAGAGTTTTACGATACTATGATGA	6
21	EBC10-3	TGACTTGTTCTTAACAGGCACCTCTTCTAG	74
		TGTTTTCACTCTCTATAATCTCGGTTTTAA	73
		CGATCCTAATAATGAAACATCATCGATATA	72
		AAGAAGCAAAAGAGAACATGATTGCCGTTT	71
		AAACTTTTTTGATTTGGCTTTTTCTCCCCT	2
22	EBM6	CAGTGTACCTGTTTGCTTAATGTGTTGTGC	82
		TGTATAGCTTTATAACAGGTGACGGTGTCT	81
		GAATTGTTTATTGAAATCATTTCAGTATAT	80
		ATTTACCATTTCCATAAATCAGCGAACAGC	79
		CCCACCATCAGCAAACATTTGCAAATTCAT	78
		ATTTCTCTTCATATATAAATTCATTCTTGG	77
		TTCAATTATTAAACAATTTTCCATTAGAAA	76
		GATGGCCGTCACACCAATGCTGCACGATTA	75
		AAACTTTTTTGATTTGGCTTTTTCTCCCTT	5
23	ECR1	GAACCTCCGCTCTTCTTATTGATACGTTTT	83
		CACTTCCCAAATAGAAAGGACGATGAAACA	53
		CTAATGTCAAAACAGCAGCTACATTTCTCC	52
		TCAAGAAATTGCATTAAGTTCAAAAAATTT	1
24	ECC16	AAACTTTTTTGATTTGGCTTTTTCTCCCCT	2
25	EBFW30	AAACTTTTTTGATTTGGCTTTTTCTCCCCT	2
26	H11221	TTCCAATTTTGGTTTTGTGACGATAGCTTT	90
		TAGTGTGTTAAATTTTATAAAATTAAGCCC	89
		TACTGAATCTAGTTCACCATCTGTATTATC	88
		CTTTGCTTTGTTTTGCATCGTCTTCGCTGA	87
		GCAATAGATAATGTTGCCCAAATTGGATAA	86
		TAAACACGATGATGGTTATTGGACCTATTA	85
		CCGAACTTGTGGCTTAAGTCATACATACAG	84
		ATTTCTCTTCATATATAAATTCATTCTTGG	77
		TTCAATTATTAAACAATTTTCCATTAGAAA	76
		TTCAATTATTAAACAATTTTCCATTAGAAA	76
		GATGGCCGTCACACCAATGCTGCACGATTA	75
		AAACTTTTTTGATTTGGCTTTTTCTCCCTT	5
	RefSeq genomes
1	H25	GAACAAGCTAAAAGTGAATCACTCGGAATC	9
		TTTAAAGGTATTTGGATCCCTAAAAACGTT	91
		GATGAATATCGTAGTTTTCCCGCTGTCTCT	92
		ATTTCTCAGCATATCAATGCAGACACATTG	93
2	TH4125	AAACTTTTTTGATTTGGCTTTTTCTCCCCT	2
		CTTATTTAAAAGACGGCAATATTAAAAACA	94
		TCGACCGTCCCATGTTGGAGCTCCAATCAA	31
		GCATTTTTGTAGTTCTTACTATTCTTGCTT	32
		TTCCAAAATTTAGAACAAGAAAAAAAGACC	33
		TAAGCATTTTTTTGATGTGTAATACTTATC	34
		CTTAAAGCGTTCCGAATAGCGTTCTAAGAA	95
		ATAAGGCTAAAGAATCTATCAAGAAAGTAA	96
		TTATGTGATTGAGGGAATTTTGATTGATGC	97
		GGGATTTACAATAACTTCGCTACCATCTTC	35
3	111540027-2	AAACTTTTTTGATTTGGCTTTTTCTCCCCT	2
		GACTTACAAAAGACTGTGATTTACGTTATA	98
		GAAAAGCAGTTCGAGCGGAAACTGCGACCA	99
		GCTTGGTTTTTCTGAATCAACTACGTTAAT	100
		ATAATGATGTACAATTTATTCAAAACCATA	101
		ATCTGCTGGCGTCACCTGTCCGACCACAGG	102
4	111540047-1	CCTGTGGTCGGACAGGTGACGCCAGCAGAT	107
		TATGGTTTTGAATAAATTGTACATCATTAT	106
		ATTAACGTAGTTGATTCAGAAAAACCAAGC	105
		TGGTCGCAGTTTCCGCTCGAACTGCTTTTC	104
		TATAACGTAAATCACAGTCTTTTGTAAGTC	103
		AGGGGAGAAAAAGCCAAATCAAAAAAGTTT	10
5	JY32	GAAGATGGTAGCGAAGTTATTGTAAATCCC	116
		GCATCAATCAAAATTCCCTCAATCACATAA	115
		TTACTTTCTTGATAGATTCTTTAGCCTTAT	114
		TTCTTAGAACGCTATTCGGAACGCTTTAAG	113
		GATAAGTATTACACATCAAAAAAATGCTTA	112
		GGTCTTTTTTTCTTGTTCTAAATTTTGGAA	111
		AAGCAAGAATAGTAAGAACTACAAAAATGC	110
		TTGATTGGAGCTCCAACATGGGACGGTCGA	109
		TGTTTTTAATATTGCCGTCTTTTAAATAAG	108
		AGGGGAGAAAAAGCCAAATCAAAAAAGTTT	10
6	FDAARGOS_324	CCAAGTTGGTACGATTACTCAAAAATTAGA	3
		ACCTTTTAAATTATCTTTGTTAAGACGTAG	117
		TAGTGGGGTTTCGGGTTTAAACGTAGCTTC	118
7	133170041-3	TGTTTCATCGTCCTTTCTATTTGGGAAGTG	121
		GGAGAAATGTAGCTGCTGTTTTGACATTAG	120
		AAAACTTTTGACGGCTCTTTAGTCAACCCA	119
		AAATTTTTTGAACTTAATGCAATTTCTTGA	11
8	KUB3006	TCAAGAAATTGCATTAAGTGATAAAAATTT	12
		AGAAGTTTATATCTTAGGAAGGCAAGTCGA	122
		ACAAATTTATGTTCGTATAATGTTTTCGAT	123
		TTTAGTTATCAATAAGTACACGAAACAAGA	124
9	KUB3007	TCAAGAAATTGCATTAAGTGATAAAAATTT	12
		AGAAGTTTATATCTTAGGAAGGCAAGTCGA	122
		ACAAATTTATGTTCGTATAATGTTTTCGAT	123
		TTTAGTTATCAATAAGTACACGAAACAAGA	124
10	HA-1	GAAGATGGTAGCGAAGTTATTGTAAATCCC	116
		GCATCAATCAAAATTCCCTCAATCACATAA	115
		TTACTTTCTTGATAGATTCTTTAGCCTTAT	114
		TTCTTAGAACGCTATTCGGAACGCTTTAAG	113
		GATAAGTATTACACATCAAAAAAATGCTTA	112
		AGGGGAGAAAAAGCCAAATCAAAAAAGTTT	10
11	sorialis	AAACTTTTTTGATTTGGCTTTTTCTCCCCT	2
		CAAACCCTTGTTCAGCATAATGACTATA	22
		CATGGTAAGAAGTACCAAACACGTATGA	23
		ACTTCCGCATAGGTATCTTTTCTTACCT	24
12	NCTC8732	CCCTATTACATTCTTCGTATCGCTTGTGCT	13
		GTATCTATCCGAAATTTACTAACCCCGCTT	125
		CGTTTAAACTATCGTAGTTATTTACAAGTA	126
		CCATACTCCGTATACAGGCGCTGACAAGCT	127
13	FDAARGOS_338	CCCTATTACATTCTTCGTATCGCTTGTGCT	13
		GTATCTATCCGAAATTTACTAACCCCGCTT	125
		CGTTTAAACTATCGTAGTTATTTACAAGTA	126
		CCATACTCCGTATACAGGCGCTGACAAGCT	127
14	L15	AAACTTTTTTGATTTGGCTTTTTCTCCCCT	2
		CTTATTTAAAAGACGGCAATATTAAAAACA	94
		TCGACCGTCCCATGTTGGAGCTCCAATCAA	31
		GCATTTTTGTAGTTCTTACTATTCTTGCTT	32
		TTATGTGATTGAGGGAATTTTGATTGATGC	97
		GGGATTTACAATAACTTCGCTACCATCTTC	35
15	FDAARGOS_611	AACCCTCTTACTATGAGTTCCATTTATTTT	131
		TGCATAATAATCTTTTCTCTTAATGTTTTT	130
		TTCTATTCTTGCCTTTGCCTTTAAATTAGC	129
		TTTGATAATCCAGAATCAACATCTTCACCA	128
		AAATTTTTTGAACTTAATGCAATTTCTTGA	11
16	ES-1	AAACTTTTTTGATTTGGCTTTTTCTCCCCT	2
		GAAAAGCAGTTCGAGCGGAAACTGCGAGCA	132
		GCTTGGTTTTTCTGAATCAACTACGTTAAT	100
17	C25	AAGCCAAATAATATCCTTTATATAGAGCAG	135
		AACTTCTGCCGCTTTTTCTTTGATTTTTTC	134
		TTGTTTTTAGTAGCTCTATATTCTTCTAGA	133
		TCATCATAGTATCGTAAAACTCTTTCTGGT	14
18	C54	TCAAGAAATTGCATTAAGTTCAAAAAATTT	1
		GCTAATTTAAAGGCAAAGGCAAGAATAGAA	26
		AAAAACATTAAGAGAAAAGATTATTATGCA	136
		AAAATAAATGGAACTCATAGTAAGAGGGTT	137
19	MGYG-HGUT-01694	AAACTTTTTTGATTTGGCTTTTTCTCCCCT	2
		ATTACTTGTTAAGGCTTCAATTATCAATTC	138
		ATTTTGATGCATTAGCACCAAAATCAAAAG	139
		TTATTTGAGAATCTGAAACATTTAGTTCAT	140
		TACCTATGCAGACATTAAGAATTTACCAGA	141
		TATCGAAAATGATGTATTAATTTTAGGCTA	142
		AACCGAACTTACACCAACTGCGGATGGTAT	143
		GTAACAAACGATTAACTTTCGCATAGTCAT	144
		AAGTACGGCATTACGCATTCCCCACTTTCT	145
20	L8	TCAAGAAATTGCATTAAGTTCAAAAAATTT	1
		TGGGTTGACTAAAGAGCCGTCAAAAGTTTT	37
		CTAATGTCAAAACAGCAGCTACATTTCTCC	52
		CACTTCCCAAATAGAAAGGACGATGAAACA	53
		GCTAATTTAAAGGCAAAGGCAAGAATAGAA	26
		AAAAAAAACTTTGCAATTAGTTAGATCTAA	146
21	LD33	AAACTTTTTTGATTTGGCTTTTTCTCCCCT	2
		ATTACTTGTTAAGGCTTCAATTATCAATTC	138
		ATTTTGATGCATTAGCACCAAAATCAAAAG	139
		TTATTTGAGAATCTGAAACATTTAGTTCAT	140
		TACCTATGCAGACATTAAGAATTTACCAGA	141
		TATCGAAAATGATGTATTAATTTTAGGCTA	142
		AACCGAACTTACACCAACTGCGGATGGTAT	143
		GTAACAAACGATTAACTTTCGCATAGTCAT	144
		AAGTACGGCATTACGCATTCCCCACTTTCT	145
22	DM01	TCAAGAAATTGCATTAAGTGATAAAAATTT	12
		AGCTGAAAGAGCAGGACCAGAAAGGCCCGC	147
		GCTGTAGCGTGTGTTTCCCCATAGTCATTC	148
23	CVM_N60443F	ACCAGAAAGAGTTTTACGATACTATGATGA	6
		TCTAGAAGAATATAGAGCTACTAAAAACAA	68
		CCTATTATAATTAGTAGGGGTATCATGATC	149
		GACACCGTCTGGAAGTGTACCATGGAGGGT	150
		GGCGCCGTTATCCGTTCCTAGAACGCTATT	151
		AGTAGAGCTACAAAGAATGAAGCGACTGAG	152
		CTTCTTCTGTAATAATGCCATCATCTAACA	153
24	TK-P4B	AAACTTTTTTGATTTGGCTTTTTCTCCCCT	2
		GACTTACAAAAGACTGTGATTTACGTTATA	98
25	NCTC8745	TCAAGAAATTGCATTAAGTTCAAAAAATTT	1
		TGGGTTGACTAAAGAGCCGTCAAAAGTTTT	37
		TGGTGAAGATGTTGATTCTGGATTATCAAA	25
		CAATTTAAATTAGCGTATATGATGATTAGC	27
		ATGTTGAAGTAGAGCGTGATGCAATCCTAA	17
		AGCAAAAGAAGAAAAGAAAACAAAAGTTGC	54
		TGCACCGTCAACGTATGTTGGGAGCTCGTA	55
		TGAGGTTTGTGTAACCAATTTACTGAAGCT	154
		TTCTGGATCAGGAGGTGGATCTTATCAAGG	155
		TTCCTCATTTTTAGACAAGTTCATTGCCAC	156
		AGTGCGTTTCAACTCTGTTACGTCAAGTGG	157
		TGAACAATCAGGTAAAGCATACTTTACAGA	158
		AAAATAAATGGAACTCATAGTAAGAGGGTT	137
		AACAAATTCATCTATTGTTTCGCAATGTTC	159
		TTATATTGAGTCACGTCCGAGAGTTTACGG	160
		TCAATATTAAGATTAACGAAACTAATAAAT	161
		TACGTAAACGGATATTAGTGCGAATGCACA	162
		TTGAGACATCAGCTTCACTCTCTTTCTGAT	163
		ACATGGAACTAATGGAATGTGACAGAGAAT	164
26	62	AAACTTTTTTGATTTGGCTTTTTCTCCCCT	2
		CTTATTTAAAAGACGGCAATATTAAAAACA	94
27	ARO1/DG	CTGCCAGATTTCAGAGCGGATGAGCTGCC	15
		ATAAAGTGGGGACTGCGGGAACCGGTGGA	165
		GCTTCGTTAAAAATTCAGCTTTCGAGTGA	166
		TGAGCCCATTCTATAACAAGATTGTTATC	167
28	SGAir0397	CCAAGTTGGTACGATTACTCAAAAATTAGA	3
		GACTGCTATCACGAGCGCTTTACATATATT	28
		ATCAAAAGCAGTTGTGAAGACACCTGAAGC	168
		AAATCAACTATCCAGTCGCACATGTCCGCA	169
		CAAAGCGTTCTGGTTATCGTCTCAGAATAG	29
		TCATTATACCCGAATAACACGCCTTTAAGT	30
29	092160007-3	ACCAGAAAGAGTTTTACGATACTATGATGA	6
		CAATTACAATTCCAATAGGTGAAGCAATAA	56
		AGCCTTGCGGACACTGTTCGGACACCTTTC	57
30	ATCC 29212	AAACTTTTTTGATTTGGCTTTTTCTCCCCT	2
		GACTTACAAAAGACTGTGATTTACGTTATA	98
		GCTTGGTTTTTCTGAATCAACTACGTTAAT	100
		ATAATGATGTACAATTTATTCAAAACCATA	101
		ATCTGCTGGCGTCACCTGTCCGACCACAGG	102
31	D32	TCAAGAAATTGCATTAAGTTCAAAAAATTT	1
		TGGGTTGACTAAAGAGCCGTCAAAAGTTTT	37
		CTAATGTCAAAACAGCAGCTACATTTCTCC	52
		CACTTCCCAAATAGAAAGGACGATGAAACA	53
		TGGTGAAGATGTTGATTCTGGATTATCAAA	25
		GCTAATTTAAAGGCAAAGGCAAGAATAGAA	26
		ATGTTGAAGTAGAGCGTGATGCAATCCTAA	17
		AGCAAAAGAAGAAAAGAAAACAAAAGTTGC	54
		TGCACCGTCAACGTATGTTGGGAGCTCGTA	55
		TGAGGTTTGTGTAACCAATTTACTGAAGCT	154
		TTATCGATTTCTTGTTGGATCTGAGTACTT	170
		TCAGCACATGGATTATGATATTGTCAAAGA	171
		ATGATGAAATTAATCGAATTAGACAACGGA	172
32	DENG1	AAACTTTTTTGATTTGGCTTTTTCTCCCCT	2
		GACTTACAAAAGACTGTGATTTACGTTATA	98
		GAAAAGCAGTTCGAGCGGAAACTGCGACCA	99
		ATAATGATGTACAATTTATTCAAAACCATA	101
		GGTTATTATGTTACTGGTTACTTTAAAGAC	173
33	R712	TCAAGAAATTGCATTAAGTTCAAAAAATTT	1
		TGGGTTGACTAAAGAGCCGTCAAAAGTTTT	37
		GAATACGGAGCCTTTAGAGATGCAGTTCTA	174
		GGACTACGCCATCGTAGCAACCTCGTCCGA	175
		CGCCACTATAATCGGTATAGACACCTTTAT	176
34	Symbioflor 1	AAACTTTTTTGATTTGGCTTTTTCTCCCCT	2
		ATTACTTGTTAAGGCTTCAATTATCAATTC	138
		ATTTTGATGCATTAGCACCAAAATCAAAAG	139
		TTATTTGAGAATCTGAAACATTTAGTTCAT	140
		TACCTATGCAGACATTAAGAATTTACCAGA	141
		TATCGAAAATGATGTATTAATTTTAGGCTA	142
		AACCGAACTTACACCAACTGCGGATGGTAT	143
		GTAACAAACGATTAACTTTCGCATAGTCAT	144
		AAGTACGGCATTACGCATTCCCCACTTTCT	145
35	OG1RF	TCAAGAAATTGCATTAAGTTCAAAAAATTT	1
		TGGGTTGACTAAAGAGCCGTCAAAAGTTTT	37
		CTAATGTCAAAACAGCAGCTACATTTCTCC	52
		GCTAATTTAAAGGCAAAGGCAAGAATAGAA	26
		GCCGTAAGTTATTAGAAAAATATCCAACCA	177
		CTTCCTCTGGTAAATTCTTAATGTCTGCAT	178
		CTTATCGTAGTGCCATCTAACAAATGCTAG	179
36	KB1	GAACAAGCTAAAAGTGAATCACTCGGAATC	9
		TTTAAAGGTATTTGGATCCCTAAAAACGTT	91
		GATGAATATCGTAGTTTTCCCGCTGTCTCT	92
		ATTTCTCAGCATATCAATGCAGACACATTT	93

## Sheet: CRISPR1 repeat
	Isolate	Terminal repeat (TR) sequence	TR genotype
SL	Segamat isolates
1	C12	GTTTTAGAGTCATGTTGTTTAGTTTTCGCAGATACG	4
2	C34	GTTTTAGAGTCATGTTGTTTAGTTTTCGCAGATACG	4
3	C90	GTTTTAGAATCATGTTGTTTAGTTTTCGCAGATACG	5
4	C104	GTTTTAGAATCATGTTGTTTAGTTTTCGCAGATACG	5
5	C107	GTTTTAGAATCATGTTGTTTAGTTTTCGCAGATACG	5
6	C119	GTTTTAGAGTCATGTTGTTTAGTTTTCGCAAATACG	3
7	C201	GTTTTAGAGCCATGTTGTTTAGTTTTCGCAAATACG	2
8	EBC10-1	GTTTTAGAGTCATGTTGTTTAGTTTTCGCAGATACG	4
9	EBC10-3	GTTTTAGAGTCATGTTGTTTAGTTTTCGCAAATACG	3
10	EBM6	GTTTTAGAGTCATGTTGTTTAGTTTTCGCAAATACG	3
11	ECR1	GTTTTAGAGTCATGTTGTTTAGTTTTCGCAAATACG	3
12	H11221	GTTTTAGAATCATGTTGTTTAGTTTTCGCAAATACG	1
	RefSeq genomes
1	TH4125	GTTTTAGAGTCATGTTGTTTAGTTTTCGCAAATACG	3
2	JY32	GTTTTAGAGTCATGTTGTTTAGTTTTCGCAAATACG	3
3	133170041-3	GTTTTAGAGTCATGTTGTTTAGTTTTCGCAGATACG	4
4	HA-1	GTTTTAGAGTCATGTTGTTTAGTTTTCGCAAATACG	3
5	NCTC8732	GTTTTAGAGTCATGTTGTTTAGTTTTCGCAGATACG	4
6	FDAARGOS_338	GTTTTAGAGTCATGTTGTTTAGTTTTCGCAGATACG	4
7	L15	GTTTTAGAGTCATGTTGTTTAGTTTTCGCAAATACG	3
8	FDAARGOS_611	GTTTTAGAGTCATGTTGTTTAGTTTTCGCAGATACG	4
9	L8	GTTTTAGAGTCATGTTGTTTAGTTTTCGCAAATACG	3
10	CVM_N60443F	GTTTTAGAGTCATGTTGTTTAGTTTTCGCAGATACG	4
11	NCTC8745	GTTTTAGAGTCATGTTGTTTAGTTTTCGCAGATACG	4
12	L12	GTTTTAGAGTCATGTTGTTTAGTTTTCGCAAATACG	3
13	D32	GTTTTAGAGTCATGTTGTTTAGTTTTCGCAGATACG	4
14	OG1RF	GTTTTAGAGTCATGTTGTTTAGTTTTCGCAAATACG	3

## Sheet: CRISPR2 repeat
	Isolate	Terminal repeat (TR) sequence	TR genotype
SL	Segamat isolates
1	C12	GTTTTAGAGCCATGTTGTTAAAAAACAAACTATCAC	4
2	C29	GTTTTATAGCCATGTTGTTAAAAAAAAAACTATCAC	3
3	C34	GTTTTAGAGCCATGTTGTTAAAAAACAAACTATCAC	4
4	C59	GTTTTATAGCCATGTTGTTAAAAAACAAACTATCAC	5
5	C63-1	GTTTTATAGCCATGTTGTTAAAAAACAAACTATCAC	5
6	C63-2	GTTTTATAGCCATGTTGTTAAAAAACAAACTATCAC	5
7	C74	GTTTTAGAGCCATGTTGTTAAAAAACAAACTATCAC	4
8	C90	GTTTTATAGTCATGTTGTTAAAAAACAAACTATCAC	2
9	C104	GTTTTATAGTCATGTTGTTAAAAAACAAACTATCAC	2
10	C107	GTTTTATAGTCATGTTGTTAAAAAACAAACTATCAC	2
11	C108	GTTTTATAGCCATGTTGTTAAAAAACAAACTATCAC	5
12	C113	GTTTTATAGCCATGTTGTTAAAAAACAAACTATCAC	5
13	C119	GTTTTATAGCCATGTTGTTAAAAAACAAACTATCAC	5
14	C126	GTTTTATAGCCATGTTGTTAAAAAACAAACTATCAC	5
15	C127	GTTTTATAGCCATGTTGTTAAAAAACAAACTATCAC	5
16	C157	GTTTTAGAGCCATGTTGTTAAAAAACAAACTATCAC	4
17	C195	GTTTTAGAGCCATGTTGTTAAAAAACAAACTATCAC	4
18	C196	GTTTTAGAGCCATGTTGTTAAAAAACAAACTATCAC	4
19	C201	GTTTTATAGCCATGTTGTTAAAAAACAAACTATCAC	5
20	EBC10-1	GTTTTATAGCCATGTTGTTAAAAAACAAACTATCAC	5
21	EBC10-3	GTTTTATAGTCATGTTGTTTAAAAACAAACTATCAC	1
22	EBFW30	GTTTTATAGCCATGTTGTTAAAAAACAAACTATCAC	5
23	EBM6	GTTTTATAGTCATGTTGTTTAAAAACAAACTATCAC	1
24	ECC16	GTTTTAGAGCCATGTTGTTAAAAAACAAACTATCAC	4
25	ECR1	GTTTTAGAGCCATGTTGTTAAAAAACAAACTATCAC	4
26	H11221	GTTTTATAGTCATGTTGTTAAAAAACAAACTATCAC	2
	RefSeq genomes
1	H25	GTTTTAGAGTCATGTTGTTAAAAAACAAACTATCAC	6
2	TH4125	GTTTTATAGCCATGTTGTTAAAAAACAAACTATCAC	5
3	111540027-2	GTTTTATAGCCATGTTGTTAAAAAACAAACTATCAC	5
4	111540047-1	GTTTTATAGCCATGTTGTTAAAAAACAAACTATCAC	5
5	JY32	GTTTTATAGCCATGTTGTTAAAAAACAAACTATCAC	5
6	FDAARGOS_324	GTTTTATAGCCATGTTGTTTAAAAACAAACTATCAC	7
7	133170041-3	GTTTTAGAGCCATGTTGTTAAAAAACAAACTATCAC	4
8	KUB3006	GTTTTAGAGCCATGTTGTTAAAAAACAAACTATCAC	4
9	KUB3007	GTTTTAGAGCCATGTTGTTAAAAAACAAACTATCAC	4
10	HA-1	GTTTTATAGCCATGTTGTTAAAAAACAAACTATCAC	5
11	sorialis	GTTTTATAGCCATGTTGTTAAAAAACAAACTATCAC	5
12	NCTC8732	GTTTTAGAGTCATGTTGTTTAAAAACAAACTATCAC	8
13	FDAARGOS_338	GTTTTAGAGTCATGTTGTTTAAAAACAAACTATCAC	8
14	L15	GTTTTATAGCCATGTTGTTAAAAAACAAACTATCAC	5
15	FDAARGOS_611	GTTTTAGAGCCATGTTGTTAAAAAACAAACTATCAC	4
16	ES-1	GTTTTATAGCCATGTTGTTAAAAAACAAACTATCAC	5
17	C25	GTTTTATAGCCATGTTGTTAAAAAATAAACTATCAC	9
18	C54	GTTTTAGAGCCATGTTGTTAAAAAACAAACTATCAC	4
19	MGYG-HGUT-01694	GTTTTATAGTCATGTTGTTTAAAAACAAACTATCAC	1
20	L8	GTTTTAGAGCCATGTTGTTAAAAAACAAACTATCAC	4
21	LD33	GTTTTATAGTCATGTTGTTTAAAAACAAACTATCAC	1
22	DM01	GTTTTAGAGCCATGTTGTTAAAAAACAAACTATCAC	4
23	CVM_N60443F	GTTTTATAGCCATGTTGTTAAAAAATAAACTATCAC	9
24	TK-P4B	GTTTTATAGCCATGTTGTTAAAAAACAAACTATCAC	5
25	NCTC8745	GTTTTAGAGCCATGTTGTTAAAAAACAAACTATCAC	4
26	62	GTTTTATAGCCATGTTGTTAAAAAACAAACTATCAC	5
27	ARO1/DG	GTTTTAGAGCCATGTTGTTAAAAAACAAACTATCAC	4
28	SGAir0397	GTTTTATAGCCATGTTGTTAAAAAACAAACTATCAC	5
29	092160007-3	GTTTTAGAGCCATGTTGTTAAAAAACAAACTATCAC	4
30	ATCC 29212	GTTTTATAGCCATGTTGTTAAAAAACAAACTATCAC	5
31	D32	GTTTTAGAGCCATGTTGTTAAAAAACAAACTATCAC	4
32	DENG1	GTTTTATAGCCATGTTGTTAAAAAACAAACTATCAC	5
33	R712	GTTTTAGAGCCATGTTGTTAAAAAACAAACTATCAC	4
34	Symbioflor 1	GTTTTATAGTCATGTTGTTTAAAAACAAACTATCAC	1
35	OG1RF	GTTTTAGAGCCATGTTGTTAAAAAACAAACTATCAC	4
36	KB1	GTTTTAGAGTCATGTTGTTAAAAAACAAACTATCAC	6

## Sheet: CRISPR1 and RefSeq genomes
CRISPR1 array detection in RefSeq genomes.
Isolate name	RefSeq accession	CRISPR1 Array Start Position	CRISPR1 Array End Position	Forward Primer Start Position	Forward Primer End Position	Sequence identity	Sequence coverage	Reverse Primer Start Position	Reverse Primer End Position	Sequence identity	Sequence coverage
Isolates with CRISPR1-Cas
L8	NZ_CP042216.2	438832	439463	438671	438691	100	100	439568	439549	100	100
L12	NZ_CP018102.2	489162	489793	489001	489021	100	100	489117	489132	94	80
L15	CP042213.2	526927	527426	526766	526786	100	100	527531	527512	100	100
TH4125	CP051005.1	559455	560020	559294	559314	100	100	560125	560106	100	100
JY32	CP045045.1	2532382	2533013	2533174	2533154	100	100	2532277	2532296	100	100
D32	CP003726.1	498298	498926	498138	498158	100	100	499031	499012	100	100
OG1RF	CP025020.1	422484	422982	422324	422344	100	100	423086	423067	100	100
NCTC8732	NZ_LR594051.1	578779	579276	578619	578639	100	100	579381	579362	100	100
CVM_N60443F	NZ_CP028724.1	1839936	1841291	1839776	1839796	100	100	1841396	1841377	100	100
HA-1	NZ_CP040898.1	2432244	2432875	2433036	2433016	100	100	2432139	2432158	100	100
FDAARGOS-611	NZ_CP041012.1	2651653	2652682	2652442	2652422	100	100	2651548	2651567	100	100
133170041-3	NZ_CP046108.1	2514314	2515141	2515301	2515281	100	100	2514209	2514228	100	100
NCTC8745	NZ_LR134312.1	440524	441087	440364	440384	100	100	441192	441173	100	95
FDAARGOS-338	NZ_CP022059.1	4162	4791	4951	4931	100	100	4057	4076	100	100
Isolate name	RefSeq accession	CRISPR1 Array Start Position	CRISPR1 Array End Position	Forward Primer Start Position	Forward Primer End Position	Sequence identity	Sequence coverage	Reverse Primer Start Position	Reverse Primer End Position	Sequence identity	Sequence coverage
Isolates without CRISPR1-Cas*
SGAir0397	NZ_CP039434.1	n/a	n/a	1567253	1567265	100	62	1081858	1081842	100	94
KUB3007	NZ_AP018543.1	n/a	n/a	1623417	1623429	100	62	1087762	1087746	100	94
KUB3006	NZ_AP018538.1	n/a	n/a	1626485	1626497	100	62	1090830	1090814	100	94
Sorialis	NZ_CP015883.1	n/a	n/a	1681690	1681702	100	62	1204802	1204786	100	94
DM01	NZ_CP041344.1	n/a	n/a	53121	53131	100	52	1099961	1099945	100	94
KB1	NZ_CP022712.1	n/a	n/a	679403	679415	100	62	203107	203091	100	94
H25	NZ_CP029612.1	n/a	n/a	1736369	1736381	100	62	1201364	1201348	100	94
ARO1/DG	NZ_CP022488.1	n/a	n/a	1559421	1559433	100	62	62503	62492	100	60
FDAARGOS-324	NZ_CP028285.1	n/a	n/a	1782052	1782064	100	62	1292015	1291999	100	94
TK-P4B	NZ_CP045598.1	n/a	n/a	1577749	1577761	100	62	1087322	1087306	100	94
C25	NZ_CP030042.1	n/a	n/a	277656	277645	100	57	1772172	1772188	100	94
ES-1	NZ_CP049775.1	n/a	n/a	1606756	1606768	100	62	1131451	1131435	100	94
R712	NZ_CP036249.1	n/a	n/a	1724147	1724159	100	62	1210062	1210046	100	94
62	CP002491.1	n/a	n/a	2173508	2173520	100	62	1681105	1681089	100	94
DENG1	NZ_CP004081.1	n/a	n/a	1777698	1777710	100	62	1255397	1255381	100	94
C54	NZ_CP030045.1	n/a	n/a	2522610	2522621	100	57	1106199	1106183	100	94
ATCC-29212	NZ_CP008816.1	n/a	n/a	824830	824842	100	62	330382	330366	100	94
111540047-1	NZ_CP046111.1	n/a	n/a	1652413	1652425	100	62	2018101	2018117	100	94
111540027-2	NZ_CP046112.1	n/a	n/a	1413597	1413609	100	62	919092	919076	100	94
LD33	NZ_CP014949.1	n/a	n/a	723655	723667	100	62	236639	236623	100	94
Symbioflor-1	HF558530.1	n/a	n/a	2544412	2544423	100	57	1128913	1128897	100	94
MGYG-HGUT-01694	NZ_LR698844.1	n/a	n/a	2544412	2544423	100	57	1128913	1128897	100	94
*Top hits in BLASTn were shown.
